# Supplementary material for: From Mangrove to Fork: Metal Presence in the Guayas Estuary (Ecuador) and Commercial Mangrove Crabs
Source: Foods. 2021 Aug 14;10(8):1880. doi: 10.3390/foods10081880 (PMC8393220; doi:10.3390/foods10081880)
Supplement: Supplementary file 1 [file foods-10-01880-s001.zip]

Archive with 1 entries (1 files):
- foods-1294202-supplementary.pdf
